# Supplementary material for: Oxidative pentose phosphate pathway and glucose anaplerosis support maintenance of mitochondrial NADPH pool under mitochondrial oxidative stress
Source: Bioeng Transl Med. 2020 Sep 8;5(3):e10184. doi: 10.1002/btm2.10184 (PMC7510474; doi:10.1002/btm2.10184)
Supplement: Supplementary file 1 — Appendix S1: Supporting Information [file BTM2-5-e10184-s001.zip]

Archive with 2 entries (2 files):
- BTM2_10184_Glucose isotpic tracer raw data.xlsx
- BTM2_10184_Moon SI-v2 clean.docx
