# Supplementary material for: Oxidative pentose phosphate pathway and glucose anaplerosis support maintenance of mitochondrial NADPH pool under mitochondrial oxidative stress
Source: Bioeng Transl Med. 2020 Sep 8;5(3):e10184. doi: 10.1002/btm2.10184 (PMC7510474; doi:10.1002/btm2.10184)
Supplement: Supplementary file 1 — Appendix S1: Supporting Information [file BTM2-5-e10184-s001.zip › BTM2_10184_Glucose isotpic tracer raw data.xlsx]

## Sheet: 12-Glc, 0.5hr
Retention Times (min.)
Metabolite	0hr_0mM_1	0hr_0mM_2	0hr_0mM_3	05hr_0mM_1	05hr_0mM_2	05hr_0mM_3	05hr_5mM_1	05hr_5mM_2	05hr_5mM_3	05hr_25mM_1	05hr_25mM_2	05hr_25mM_3	05hr_DAAOc_25mM_1	05hr_DAAOc_25mM_2	05hr_DAAOc_25mM_3
Lac_	14.17	14.17	14.19	14.17	14.17	14.19	14.16	14.16	14.16	14.18	14.16	14.19	14.22	14.17	14.18
Nor_	19.46	19.47	19.47	19.48	19.48	19.47	19.48	19.47	19.48	19.48	19.48	19.48	19.5	19.48	19.48
Nor_	19.47	19.47	19.47	19.48	19.47	19.47	19.48	19.47	19.48	19.48	19.48	19.48	19.5	19.48	19.48
Totial ion counts
Fragment	0hr_0mM_1	0hr_0mM_2	0hr_0mM_3	05hr_0mM_1	05hr_0mM_2	05hr_0mM_3	05hr_5mM_1	05hr_5mM_2	05hr_5mM_3	05hr_25mM_1	05hr_25mM_2	05hr_25mM_3	05hr_DAAOc_25mM_1	05hr_DAAOc_25mM_2	05hr_DAAOc_25mM_3
Lac_ 261	35791303	27573794	33979278	22470321	24735869	27822571	20203601	15874238	14040814	16604733	11759124	19853655	27441493	16527834	17660698
Nor_ 260	8952464	9341826	7794800	11563603	8579651	7218250	8422278	8472641	9417582	7063518	7787033	11293125	9290767	12048914	9948359
Nor_ 288	7492290	7861966	6495959	9636833	7206256	6112679	7090015	7080851	7897407	5846836	6458785	9395990	7789024	9932375	8263517
Mass isotopomer abundances
Ion	0hr_0mM_1	0hr_0mM_2	0hr_0mM_3	05hr_0mM_1	05hr_0mM_2	05hr_0mM_3	05hr_5mM_1	05hr_5mM_2	05hr_5mM_3	05hr_25mM_1	05hr_25mM_2	05hr_25mM_3	05hr_DAAOc_25mM_1	05hr_DAAOc_25mM_2	05hr_DAAOc_25mM_3
Lac_261 (M0)	0.5854	0.5581	0.5634	0.5518	0.549	0.5489	0.5751	0.5503	0.5598	0.5708	0.5711	0.5768	0.5774	0.5753	0.5762
Lac_262 (M1)	0.0201	0.0226	0.0213	0.0223	0.0233	0.0248	0.0238	0.024	0.0234	0.0256	0.0255	0.0244	0.0278	0.0273	0.0244
Lac_263 (M2)	0.3854	0.4241	0.4225	0.4309	0.4329	0.4328	0.407	0.4292	0.421	0.4082	0.4078	0.3994	0.3994	0.3988	0.404
Lac_264 (M3)	0.0095	-0.0049	-0.0073	-0.0042	-0.0058	-0.007	-0.0061	-0.0045	-0.004	-0.0054	-0.0039	0	-0.0048	-0.0013	-0.0044

## Sheet: 12-Glc, 1hr
Retention Times (min.)
Metabolite	1hr_0mM_1	1hr_0mM_2	1hr_0_3	1hr_5mM_1	1hr_5mM_2	1hr_5mM_3	1hr_25mM_1	1hr_25mM_2	1hr_25mM_3	1hr_DAAOc_25mM_1	1hr_DAAOc_25mM_2	1hr_DAAOc_25mM_3
Lac_	14.17	14.2	14.11	14.16	14.17	14.17	14.19	14.21	14.19	14.18	14.21	14.2
Nor_	19.47	19.48	19.51	19.48	19.48	19.48	19.48	19.48	19.48	19.47	19.49	19.48
Nor_	19.47	19.48	19.5	19.48	19.48	19.48	19.48	19.48	19.48	19.48	19.49	19.48
Totial ion counts
Fragment	1hr_0mM_1	1hr_0mM_2	1hr_0_3	1hr_5mM_1	1hr_5mM_2	1hr_5mM_3	1hr_25mM_1	1hr_25mM_2	1hr_25mM_3	1hr_DAAOc_25mM_1	1hr_DAAOc_25mM_2	1hr_DAAOc_25mM_3
Lac_ 261	20697154	28921275	9832983	13257485	16488685	15525557	21151449	28873319	16119690	14781244	22233997	22444250
Nor_ 260	10949337	11677483	6866464	10499039	11518965	11562933	9315348	9265971	9657601	8800949	10853136	8658902
Nor_ 288	9186442	9722945	5935138	8776158	9614828	9581761	7764944	7691606	7970229	7337850	9060820	7192329
Mass isotopomer abundances
Ion	1hr_0mM_1	1hr_0mM_2	1hr_0_3	1hr_5mM_1	1hr_5mM_2	1hr_5mM_3	1hr_25mM_1	1hr_25mM_2	1hr_25mM_3	1hr_DAAOc_25mM_1	1hr_DAAOc_25mM_2	1hr_DAAOc_25mM_3
Lac_261 (M0)	0.5484	0.547	0.529	0.5503	0.569	0.5558	0.5711	0.587	0.5742	0.5887	0.6041	0.5911
Lac_262 (M1)	0.0232	0.0222	0.0241	0.0262	0.0229	0.0242	0.0246	0.0253	0.0259	0.0289	0.0245	0.0255
Lac_263 (M2)	0.4343	0.4355	0.4552	0.4285	0.4142	0.4268	0.4107	0.3939	0.4077	0.3863	0.3761	0.3891
Lac_264 (M3)	-0.0059	-0.0039	-0.0075	-0.0061	-0.0072	-0.0071	-0.0055	-0.0067	-0.0075	-0.0047	-0.0046	-0.0059

## Sheet: 12-Glc, 2hr
Retention Times (min.)
Metabolite	2hr_0mM_1	2hr_0mM_2	2hr_0mM_3	2hr_5mM_1	2hr_5mM_2	2hr_5mM_3	2hr_25mM_1	2hr_25mM_2	2hr_25mM_3	2hr_DAAOc_25mM_1	2hr_DAAOc_25mM_2	2hr_DAAOc_25mM_3																					2hr_0mM_1	2hr_0mM_2	2hr_0mM_3		2hr_5mM_1	2hr_5mM_2	2hr_5mM_3		2hr_25mM_1	2hr_25mM_2	2hr_25mM_3		2hr_DAAOc_25mM_1	2hr_DAAOc_25mM_2	2hr_DAAOc_25mM_3
Lac_	14.23	14.26	14.29	14.26	14.23	14.27	14.26	14.28	14.25	14.29	14.26	14.24																					14.23	14.26	14.29		14.26	14.23	14.27		14.26	14.28	14.25		14.29	14.26	14.24
Nor_	19.48	19.48	19.48	19.48	19.48	19.48	19.5	19.5	19.5	19.51	19.5	19.5																					19.48	19.48	19.48		19.48	19.48	19.48		19.5	19.5	19.5		19.51	19.5	19.5
Nor_	19.48	19.48	19.48	19.48	19.48	19.48	19.49	19.5	19.5	19.51	19.5	19.5																					19.48	19.48	19.48		19.48	19.48	19.48		19.49	19.5	19.5		19.51	19.5	19.5
Totial ion counts
Fragment	2hr_0mM_1	2hr_0mM_2	2hr_0mM_3	2hr_5mM_1	2hr_5mM_2	2hr_5mM_3	2hr_25mM_1	2hr_25mM_2	2hr_25mM_3	2hr_DAAOc_25mM_1	2hr_DAAOc_25mM_2	2hr_DAAOc_25mM_3																					2hr_0_1	2hr_0_2	2hr_0_3		2hr_5_1	2hr_5_2	2hr_5_3		2hr_25_1	2hr_25_2	2hr_25_3		2hr_25dc_1	2hr_25dc_2	2hr_25dc_3
Lac_ 261	39658322	59488893	71951359	53216221	39863937	80225396	46829712	65651601	44776022	61337716	45831380	34069520																					39658322	59488893	71951359		53216221	39863937	80225396		46829712	65651601	44776022		61337716	45831380	34069520
Nor_ 260	10579077	10095785	10619289	11849566	11362462	9711258	9681404	11059805	9923488	10832292	11988026	12423517																					10579077	10095785	10619289		11849566	11362462	9711258		9681404	11059805	9923488		10832292	11988026	12423517
Nor_ 288	8766995	8398533	8957198	9882672	9415479	8031592	7957998	9144330	8244593	8917893	9919067	10157777																					8766995	8398533	8957198		9882672	9415479	8031592		7957998	9144330	8244593		8917893	9919067	10157777
Mass isotopomer abundances
Ion	2hr_0mM_1	2hr_0mM_2	2hr_0mM_3	2hr_5mM_1	2hr_5mM_2	2hr_5mM_3	2hr_25mM_1	2hr_25mM_2	2hr_25mM_3	2hr_DAAOc_25mM_1	2hr_DAAOc_25mM_2	2hr_DAAOc_25mM_3																					2hr_0mM_1	2hr_0mM_2	2hr_0mM_3		2hr_5mM_1	2hr_5mM_2	2hr_5mM_3		2hr_25mM_1	2hr_25mM_2	2hr_25mM_3		2hr_DAAOc_25mM_1	2hr_DAAOc_25mM_2	2hr_DAAOc_25mM_3
Lac_261 (M0)	0.5411	0.542	0.5366	0.5548	0.5453	0.5548	0.5705	0.5837	0.5686	0.5844	0.5885	0.5982																					0.5411	0.542	0.5366		0.5548	0.5453	0.5548		0.5705	0.5837	0.5686		0.5844	0.5885	0.5982
Lac_262 (M1)	0.0244	0.0248	0.0248	0.025	0.0263	0.0262	0.0266	0.0286	0.0265	0.0254	0.0273	0.0291																					0.0244	0.0248	0.0248		0.025	0.0263	0.0262		0.0266	0.0286	0.0265		0.0254	0.0273	0.0291
Lac_263 (M2)	0.4402	0.439	0.4437	0.4253	0.4337	0.4246	0.4086	0.3928	0.4101	0.396	0.3898	0.3787																					0.4402	0.439	0.4437		0.4253	0.4337	0.4246		0.4086	0.3928	0.4101		0.396	0.3898	0.3787
Lac_264 (M3)	-0.0048	-0.0058	-0.0049	-0.0044	-0.0055	-0.0057	-0.0055	-0.0055	-0.0054	-0.0059	-0.0061	-0.0053																					-0.0048	-0.0058	-0.0049		-0.0044	-0.0055	-0.0057		-0.0055	-0.0055	-0.0054		-0.0059	-0.0061	-0.0053
[truncated: 2 more columns]

## Sheet: Statistics for 12-Glc
t-Test: Two-Sample Assuming Unequal Variances
0.5 hr	0 mM vs. 5 mM			0 mM vs.25 mM			0 mM vs. 25 mM (cyto)
	Variable 1	Variable 2		Variable 1	Variable 2		Variable 1	Variable 2
Mean	5.14918	5.36194	Mean	5.14918	5.84795	Mean	5.14918	6.20335
Variance	0.063563	0.0200733	Variance	0.063563	0.00621065	Variance	0.063563	0.195876
Observations	3	3	Observations	3	3	Observations	3	3
Hypothesized Mean Difference	0		Hypothesized Mean Difference	0		Hypothesized Mean Difference	0
df	3		df	2		df	3
t Stat	-1.27419		t Stat	-4.58188		t Stat	-3.58469
P(T<=t) one-tail	0.146171		P(T<=t) one-tail	0.0222398		P(T<=t) one-tail	0.0185813
t Critical one-tail	2.35336		t Critical one-tail	2.91999		t Critical one-tail	2.35336
P(T<=t) two-tail	0.292342		P(T<=t) two-tail	0.0444796		P(T<=t) two-tail	0.0371626
t Critical two-tail	3.18245		t Critical two-tail	4.30265		t Critical two-tail	3.18245
1 hr	0 mM vs. 5 mM			0 mM vs.25 mM			0 mM vs. 25 mM (cyto)
	Variable 1	Variable 2		Variable 1	Variable 2		Variable 1	Variable 2
Mean	95.0168	94.5443	Mean	95.0168	94.1134	Mean	95.0168	93.5911
Variance	0.0136948	0.0744216	Variance	0.0136948	0.0424994	Variance	0.0136948	0.228462
Observations	3	3	Observations	3	3	Observations	3	3
Hypothesized Mean Difference	0		Hypothesized Mean Difference	0		Hypothesized Mean Difference	0
df	3		df	3		df	2
t Stat	2.75684		t Stat	6.60098		t Stat	5.01834
P(T<=t) one-tail	0.035169		P(T<=t) one-tail	0.00353875		P(T<=t) one-tail	0.0187447
t Critical one-tail	2.35336		t Critical one-tail	2.35336		t Critical one-tail	2.91999
P(T<=t) two-tail	0.070338		P(T<=t) two-tail	0.0070775		P(T<=t) two-tail	0.0374894
t Critical two-tail	3.18245		t Critical two-tail	3.18245		t Critical two-tail	4.30265
2 hr	0 mM vs. 5 mM			0 mM vs.25 mM			0 mM vs. 25 mM (cyto)
	Variable 1	Variable 2		Variable 1	Variable 2		Variable 1	Variable 2
Mean	94.7025	94.3063	Mean	94.7025	93.6771	Mean	94.7025	93.4305
Variance	0.00228262	0.0173252	Variance	0.00228262	0.161933	Variance	0.00228262	0.307539
Observations	3	3	Observations	3	3	Observations	3	3
Hypothesized Mean Difference	0		Hypothesized Mean Difference	0		Hypothesized Mean Difference	0
df	3		df	2		df	2
t Stat	4.90107		t Stat	4.38276		t Stat	3.95827
P(T<=t) one-tail	0.0081288		P(T<=t) one-tail	0.024159		P(T<=t) one-tail	0.0291496
t Critical one-tail	2.35336		t Critical one-tail	2.91999		t Critical one-tail	2.91999
P(T<=t) two-tail	0.0162576		P(T<=t) two-tail	0.0483179		P(T<=t) two-tail	0.0582993
t Critical two-tail	3.18245		t Critical two-tail	4.30265		t Critical two-tail	4.30265

## Sheet: U-Glc, 2 hour
Retention Times (min.)
Metabolite	2hr_0mM_1	2hr_0mM_2	2hr_0mM_3	2hr_5_1	2hr_5_2	2hr_5_3	2hr_25mM_1	2hr_25mM_2	2hr_25mM_3
Lac_	14.14	14.14	14.14	14.14	14.14	14.14	14.17	14.19	14.18
Suc_	24.16	24.16	24.16	24.17	24.17	24.17	24.16	24.17	24.16
Fum_	24.62	24.62	24.63	24.63	24.63	24.63	24.62	24.63	24.63
Akg_	32.08	32.08	32.08	32.09	32.08	32.08	32.08	32.08	32.08
Mal_	32.59	32.58	32.58	32.59	32.59	32.59	32.58	32.59	32.6
Asp_	33.69	33.68	33.69	33.7	33.7	33.69	33.69	33.69	33.7
Glu_	36.77	36.78	36.78	36.77	36.77	36.77	36.77	36.78	36.77
Gln_	41.28	41.28	41.28	41.29	41.28	41.29	41.29	41.29	41.28
Cit_	44.06	44.04	44.06	44.06	44.06	44.06	44.06	44.07	44.07
Nor_	19.47	19.47	19.46	19.47	19.47	19.47	19.48	19.49	19.49
Nor_	19.47	19.47	19.45	19.47	19.47	19.47	19.48	19.49	19.49
Totial ion counts
Fragment	2hr_0mM_1	2hr_0mM_2	2hr_0mM_3	2hr_5_1	2hr_5_2	2hr_5_3	2hr_25mM_1	2hr_25mM_2	2hr_25mM_3
Lac_ 261	1855732	18355277	3566247	4676395	3644916	5191444	3984272	6405706	4895390
Suc_ 289	251117	131248	79581	82342	78069	126520	315797	358455	300068
Fum_ 287	2460012	1708485	1201362	1173613	1044395	1107392	1286910	2158620	1378324
Akg_ 346	228010	224456	157884	296579	263443	282704	517930	858882	628108
Mal_ 419	2673001	2446186	2126070	2607576	2246650	2375715	3005836	4989661	3831097
Asp_ 418	8196112	7199972	5290956	6563440	6997669	7227666	15619916	20154461	18485599
Glu_ 432	29976699	27092975	20424213	25169704	22686349	26537236	24946770	40023165	33649031
Gln_ 431	4114575	5103999	4533404	6522932	5228549	6766716	5659374	5785026	4855987
Cit_ 591	245211	289688	199005	263789	228331	286057	4435092	3776409	4465616
Nor_ 260	10034454	11104252	6622257	8860206	8588466	8722724	17604946	18006142	15501503
Nor_ 288	8648753	9550024	5622904	7580844	7363458	7507994	14991998	15391696	13261374
Mass isotopomer abundances
Ion	2hr_0mM_1	2hr_0mM_2	2hr_0mM_3	2hr_5_1	2hr_5_2	2hr_5_3	2hr_25mM_1	2hr_25mM_2	2hr_25mM_3
Lac_261 (M0)	0.098	0.1545	0.1289	0.1201	0.1173	0.2246	0.2427	0.2257	0.2146
Lac_262 (M1)	0.0043	0.0027	0.0055	0.0024	0.0067	0.0023	0.007	0.0055	0.0052
Lac_263 (M2)	0.0206	0.0327	0.0392	0.0367	0.025	0.0295	0.0434	0.0387	0.0317
Lac_264 (M3)	0.9038	0.8372	0.852	0.8642	0.8799	0.7684	0.7254	0.7503	0.7707
Suc_289 (M0)	0.9407	0.8797	0.9036	0.8738	0.8663	0.8972	0.7855	0.8022	0.81
Suc_290 (M1)	-0.0037	0.0051	0.0006	0.0077	0.0447	0.0304	0.0391	0.0373	0.0204
Suc_291 (M2)	0.042	0.0994	0.1076	0.0827	0.0663	0.061	0.1281	0.1197	0.132
Suc_292 (M3)	0.0084	0.0137	-0.0121	0.0141	0.0085	0.0093	0.0148	0.018	0.0085
Suc_293 (M4)	0.0191	0.0068	0.0014	0.0331	0.0157	0.0056	0.0348	0.0337	0.0346
Fum_287 (M0)	0.8946	0.8843	0.9033	0.8761	0.894	0.8892	0.8219	0.8022	0.8071
Fum_288 (M1)	0.0047	0.0158	0.0032	0.0231	0.0191	0.0096	0.0153	0.0253	0.0181
Fum_289 (M2)	0.0424	0.0428	0.0438	0.0478	0.037	0.0473	0.0728	0.0738	0.0766
Fum_290 (M3)	0.0539	0.054	0.0487	0.0481	0.0428	0.0495	0.0811	0.0886	0.0855
Fum_291 (M4)	0.0043	0.0031	0.0002	0.0049	0.008	0.0039	0.009	0.0114	0.0136
Akg_346 (M0)	0.8782	0.8435	0.8656	0.8698	0.8772	0.8804	0.7616	0.7788	0.752
Akg_347 (M1)	0.0241	0.0184	0.0318	0.0056	0.0237	0.0114	0.0286	0.0096	0.0313
Akg_348 (M2)	0.0794	0.0971	0.0926	0.0798	0.0788	0.0778	0.1395	0.1523	0.1499
Akg_349 (M3)	0.0067	0.0318	-0.0081	0.0122	0.0084	0.0097	0.0277	0.0169	0.0175
Akg_350 (M4)	0.0023	0.0074	0.0177	0.0332	0.0132	0.017	0.029	0.0347	0.0428
Akg_351 (M5)	0.0119	0.0047	0.0031	0.0033	-0.0015	0.0062	0.0179	0.0097	0.0076
Mal_419 (M0)	0.8706	0.8808	0.8915	0.8823	0.8946	0.8807	0.7911	0.8033	0.7907
Mal_420 (M1)	0.0164	0.0056	0.0074	-0.0007	-0.0051	0.0083	0.027	0.0069	0.0053
Mal_421 (M2)	0.0399	0.047	0.0406	0.0501	0.0504	0.0464	0.0857	0.0843	0.0914
Mal_422 (M3)	0.0699	0.0623	0.0558	0.0617	0.0552	0.0635	0.0875	0.0994	0.1022
Mal_423 (M4)	0.0004	0.0031	0.0061	0.0043	0.0057	0.0004	0.0048	0.0032	0.0092
Asp_418 (M0)	0.8823	0.8829	0.9005	0.8902	0.9015	0.8934	0.8835	0.8753	0.8728
Asp_419 (M1)	0.0027	0.0055	-0.0029	0.006	0.0022	0.0051	0.0043	0.0102	0.0079
Asp_420 (M2)	0.0497	0.0522	0.0469	0.0513	0.0462	0.0486	0.0611	0.0586	0.0597
Asp_421 (M3)	0.0636	0.0567	0.0523	0.0503	0.0476	0.0493	0.0452	0.0517	0.053
Asp_422 (M4)	0.0013	0.0019	0.003	0.0022	0.0013	0.0038	0.0067	0.0032	0.0069
Glu_432 (M0)	0.882	0.8863	0.8977	0.8891	0.907	0.8929	0.8085	0.8014	0.79
Glu_433 (M1)	0.0019	-0.0003	-0.0026	0.0001	-0.0046	0	0.0109	0.0059	0.0057
Glu_434 (M2)	0.0948	0.0931	0.0873	0.0887	0.0789	0.0849	0.14	0.1488	0.1538
Glu_435 (M3)	0.0058	0.0063	0.0046	0.007	0.0055	0.0097	0.0128	0.0136	0.0171
Glu_436 (M4)	0.0108	0.0102	0.0079	0.0108	0.0098	0.0086	0.0197	0.0212	0.0235
Glu_437 (M5)	0.0046	0.0044	0.0052	0.0042	0.004	0.0036	0.0084	0.01	0.0104
Gln_431 (M0)	1.0057	0.9989	1.0002	0.9998	1.0014	1.0046	1.0011	1.0028	1.0032
Gln_432 (M1)	-0.0039	0.0044	-0.0021	0.0056	0.0008	-0.0035	0.0012	-0.0062	-0.0061
Gln_433 (M2)	-0.0039	-0.0052	-0.0027	-0.0068	-0.0025	-0.0022	-0.0038	-0.0019	-0.0015
Gln_434 (M3)	0.0014	0.0024	0.0032	0.0015	0.0004	0.0005	0.002	0	0.001
Gln_435 (M4)	0.001	-0.0005	0	0.0001	-0.0006	0.0002	-0.0006	0.0018	0.0009
Gln_436 (M5)	-0.0003	0.0002	0.0014	-0.0001	0.0007	0.0005	-0.0001	0.004	0.0035
Cit_591 (M0)	0.4269	0.4457	0.5004	0.4259	0.4602	0.4689	0.5856	0.5088	0.5715
Cit_592 (M1)	0.0092	0.0438	0.021	0.0034	0.0184	0.0301	0.0299	0.0186	0.0182
Cit_593 (M2)	0.4344	0.3497	0.3858	0.464	0.3691	0.3627	0.3224	0.3799	0.3397
Cit_594 (M3)	0.0231	0.0741	0.0178	0.0318	0.0517	0.0556	0.018	0.0251	0.0179
Cit_595 (M4)	0.062	0.0576	0.0336	0.031	0.0624	0.0558	0.0289	0.0452	0.0331
Cit_596 (M5)	0.0404	0.0275	0.0346	0.0402	0.0477	0.0076	0.0144	0.0214	0.0178
Cit_597 (M6)	0.002	0.0072	0.0119	0.0095	-0.0058	0.0217	0.0001	0.0003	0.0021

## Sheet: U-Glc, 24 hour
Retention Times (min.)
Metabolite	24hr_0mM_1	24hr_0mM_2	24hr_0mM_3	24hr_1mM_1	24hr_1mM_2	24hr_1mM_3	24hr_3mM_1	24hr_3mM_2	24hr_3mM_3	24hr_5mM_1	24hr_5mM_2	24hr_5mM_3
Lac_	14.14	14.13	14.13	14.13	14.14	14.13	14.14	14.14	14.13	14.14	14.14	14.14
Suc_	24.17	24.17	24.17	24.16	24.16	24.16	24.16	24.17	24.16	24.17	24.17	24.17
Fum_	24.63	24.63	24.63	24.62	24.63	24.62	24.63	24.63	24.63	24.62	24.63	24.62
Akg_	32.08	32.08	32.08	32.09	32.08	32.08	32.08	32.08	32.08	32.09	32.08	32.08
Mal_	32.59	32.59	32.6	32.59	32.6	32.59	32.59	32.58	32.58	32.6	32.59	32.58
Asp_	33.71	33.7	33.7	33.7	33.7	33.7	33.7	33.69	33.7	33.7	33.7	33.7
Glu_	36.79	36.79	36.78	36.79	36.79	36.79	36.78	36.78	36.77	36.79	36.78	36.78
Gln_	41.29	41.29	41.29	41.28	41.29	41.28	41.29	41.3	41.28	41.31	41.3	41.28
Cit_	44.06	44.06	44.06	44.06	44.06	44.05	44.06	44.06	44.06	44.06	44.07	44.06
Nor_	19.47	19.48	19.48	19.47	19.47	19.47	19.47	19.47	19.47	19.47	19.47	19.47
Nor_	19.48	19.48	19.48	19.47	19.47	19.47	19.47	19.47	19.48	19.47	19.47	19.47
Totial ion counts
Fragment	24hr_0_1	24hr_0_2	24hr_0_3	24hr_1_1	24hr_1_2	24hr_1_3	24hr_3_1	24hr_3_2	24hr_3_3	24hr_5_1	24hr_5_2	24hr_5_3
Lac_ 261	9500158	8143000	10057149	8916713	11703605	10182377	13319834	11087191	10495172	11947710	11216909	10526752
Suc_ 289	378729	324242	446591	379075	463355	457578	443721	363096	337329	408538	341653	256049
Fum_ 287	1506732	1488363	1561220	1256218	1447817	1606167	1305939	1059616	1059763	983429	733286	736110
Akg_ 346	540175	547008	502636	447695	578248	527433	630363	397002	391166	510031	355084	331531
Mal_ 419	3086393	3062265	3276995	2642921	3111714	3186112	3129192	2450497	1940711	2428380	1840025	1649248
Asp_ 418	11879391	12087651	12582192	10727789	11508905	13392549	12524954	11552673	8639128	9275631	7060708	5986055
Glu_ 432	63210516	53883482	67947958	51820152	68585141	62777510	70255990	59966983	43908322	55970689	39424029	32857567
Gln_ 431	7620303	6040306	7697109	7233327	8643537	7285013	8989557	10473675	5950355	7624519	5419500	4444351
Cit_ 591	1782265	1492221	3260613	1783499	2004802	2050608	2284616	2009223	1502493	1754325	1471985	1366128
Nor_ 260	11508544	12788360	13180574	10351689	11627965	13249552	13878395	13593053	15437364	11267598	10388158	9134563
Nor_ 288	9762151	10888067	11256764	8789930	9909661	11332446	11919247	11679696	13241785	9710636	8921213	7707053
Mass isotopomer abundances
Ion	24hr_0_1	24hr_0_2	24hr_0_3	24hr_1_1	24hr_1_2	24hr_1_3	24hr_3_1	24hr_3_2	24hr_3_3	24hr_5_1	24hr_5_2	24hr_5_3
Lac_261 (M0)	0.0909	0.0888	0.0909	0.1012	0.1107	0.0976	0.1213	0.1336	0.1271	0.1608	0.1653	0.1514
Lac_262 (M1)	0.0122	0.0089	0.0127	0.0107	0.0099	0.0107	0.0136	0.0099	0.0105	0.0109	0.0093	0.0087
Lac_263 (M2)	0.0381	0.05	0.0409	0.0393	0.0367	0.0429	0.0531	0.0439	0.0492	0.0489	0.0399	0.0316
Lac_264 (M3)	0.887	0.88	0.8864	0.8821	0.8718	0.8815	0.8413	0.8424	0.8434	0.8077	0.8165	0.8364
Suc_289 (M0)	0.5698	0.611	0.5921	0.569	0.5831	0.5812	0.5521	0.5549	0.5721	0.6071	0.6569	0.5982
Suc_290 (M1)	0.0447	0.0499	0.0404	0.0601	0.0404	0.0339	0.0498	0.06	0.0468	0.0509	0.0379	0.0337
Suc_291 (M2)	0.2176	0.2003	0.2063	0.2124	0.2153	0.2226	0.2306	0.2024	0.2118	0.2013	0.1661	0.1918
Suc_292 (M3)	0.102	0.0733	0.1022	0.0955	0.0998	0.0964	0.0896	0.1211	0.0882	0.0756	0.0761	0.1246
Suc_293 (M4)	0.0692	0.0626	0.0573	0.0651	0.0606	0.0696	0.0842	0.0624	0.081	0.0648	0.0662	0.0609
Fum_287 (M0)	0.5635	0.5822	0.5841	0.5764	0.5709	0.5571	0.551	0.5583	0.5498	0.5538	0.5581	0.5672
Fum_288 (M1)	0.0468	0.0534	0.0441	0.0434	0.048	0.0479	0.0604	0.0575	0.0512	0.0496	0.0568	0.0602
Fum_289 (M2)	0.1871	0.1905	0.1784	0.2034	0.1829	0.1965	0.1781	0.1843	0.1985	0.1869	0.1837	0.1728
Fum_290 (M3)	0.1406	0.1265	0.1358	0.1268	0.1446	0.1408	0.1517	0.1467	0.1409	0.1508	0.1427	0.1421
Fum_291 (M4)	0.0602	0.0522	0.0595	0.0513	0.0553	0.0558	0.0622	0.0566	0.0641	0.0583	0.0599	0.0573
Akg_346 (M0)	0.4956	0.5038	0.5002	0.5164	0.4978	0.4874	0.466	0.479	0.4694	0.4939	0.487
Akg_347 (M1)	0.0376	0.0426	0.033	0.0283	0.0448	0.042	0.0301	0.0207	0.0358	0.0345	0.0481	0.0427
Akg_348 (M2)	0.2421	0.2447	0.2355	0.2497	0.2346	0.2415	0.2585	0.2434	0.2365	0.2306	0.2495	0.2617
Akg_349 (M3)	0.0772	0.0725	0.0796	0.0745	0.0729	0.0671	0.0837	0.093	0.0903	0.0795	0.0687	0.0721
Akg_350 (M4)	0.0887	0.0833	0.102	0.091	0.1103	0.1145	0.1074	0.1087	0.1035	0.1102	0.0887	0.1057
Akg_351 (M5)	0.0575	0.0532	0.0507	0.0442	0.0428	0.0446	0.0532	0.0537	0.0684	0.058	0.0636	0.0473
Mal_419 (M0)	0.5252	0.5516	0.5455	0.5496	0.5377	0.5318	0.4953	0.5126	0.511	0.523	0.547	0.5329
Mal_420 (M1)	0.0503	0.0471	0.0466	0.0346	0.0502	0.0466	0.0592	0.0575	0.0455	0.0632	0.043	0.0459
Mal_421 (M2)	0.2101	0.2069	0.2064	0.2024	0.2037	0.216	0.215	0.213	0.2102	0.1896	0.1899	0.2057
Mal_422 (M3)	0.1532	0.1389	0.1493	0.1602	0.1543	0.1495	0.1637	0.1511	0.1702	0.1645	0.1575	0.1563
Mal_423 (M4)	0.0607	0.0587	0.0563	0.0539	0.0558	0.0577	0.0725	0.0678	0.0676	0.062	0.0635	0.0596
Asp_418 (M0)	0.542	0.5782	0.5579	0.5651	0.5585	0.555	0.5344	0.543	0.5418	0.5356	0.5512	0.5568
Asp_419 (M1)	0.047	0.0357	0.0472	0.0424	0.048	0.0417	0.0497	0.0473	0.045	0.0537	0.0395	0.0452
Asp_420 (M2)	0.2038	0.1976	0.1982	0.195	0.2055	0.2001	0.2002	0.2007	0.2045	0.1967	0.1937	0.191
Asp_421 (M3)	0.1524	0.1408	0.1476	0.1465	0.1382	0.1503	0.1588	0.1556	0.1543	0.1558	0.1571	0.1542
Asp_422 (M4)	0.0586	0.0508	0.0521	0.0528	0.0522	0.0543	0.0588	0.0556	0.0578	0.0627	0.0603	0.0529
Glu_432 (M0)	0.5088	0.5524	0.5278	0.523	0.5226	0.5112	0.497	0.5171	0.5072	0.5075	0.5219	0.5221
Glu_433 (M1)	0.0234	0.0232	0.027	0.0249	0.0268	0.0258	0.0308	0.0265	0.0269	0.0315	0.0277	0.024
Glu_434 (M2)	0.2491	0.2338	0.2397	0.2423	0.244	0.244	0.2468	0.2432	0.2452	0.2427	0.2371	0.241
Glu_435 (M3)	0.0734	0.0642	0.0692	0.0714	0.0726	0.0743	0.0773	0.0729	0.075	0.0767	0.0739	0.0753
Glu_436 (M4)	0.0966	0.0857	0.0921	0.0934	0.0899	0.0964	0.0992	0.0927	0.0977	0.0945	0.0927	0.0928
Glu_437 (M5)	0.0519	0.0436	0.0474	0.0484	0.047	0.0514	0.0521	0.0507	0.0515	0.051	0.0495	0.0476
Gln_431 (M0)	1.0048	1.0023	1.0011	0.9959	1.0029	1.0019	1.0075	1.0035	0.9996	1.0044	1.0009	0.9988
Gln_432 (M1)	-0.0064	-0.0029	-0.0018	0.0033	-0.0056	-0.0006	-0.0104	-0.0054	0.0022	-0.0076	0.0001	0.0005
Gln_433 (M2)	-0.0026	-0.0034	-0.0027	-0.0016	0.0009	-0.0036	0.0002	0.0016	-0.0038	0.0025	-0.0054	-0.0029
Gln_434 (M3)	0.0034	0.0037	0.0025	0.0006	0.001	0.0017	0.0024	-0.0009	0.0009	-0.0005	0.0033	0.0027
Gln_435 (M4)	0.0007	0	0.0002	0.0016	-0.0002	0.0003	-0.0005	0.0006	0.0003	0.0004	0.0012	-0.0001
Gln_436 (M5)	0	0.0004	0.001	0.0006	0.0011	0.0002	0.0011	0.0008	0.0011	0.0013	0.0001	0.0012
Cit_591 (M0)	0.146	0.1515	0.5051	0.1506	0.1537	0.1351	0.1518	0.1563	0.1505	0.1609	0.1644	0.1631
Cit_592 (M1)	0.0304	0.0294	0.0164	0.0287	0.0285	0.0352	0.0301	0.0259	0.0293	0.0515	0.0399	0.0416
Cit_593 (M2)	0.4127	0.43	0.2434	0.4246	0.4171	0.4222	0.3997	0.4158	0.4204	0.3872	0.4143	0.4154
Cit_594 (M3)	0.0633	0.0607	0.0432	0.0626	0.0719	0.0772	0.0751	0.0723	0.0666	0.0784	0.064	0.0609
Cit_595 (M4)	0.1792	0.171	0.1042	0.1758	0.1725	0.17	0.1788	0.1738	0.1646	0.1719	0.166	0.1735
Cit_596 (M5)	0.1265	0.1232	0.0624	0.1185	0.1229	0.1168	0.1278	0.1082	0.1331	0.1178	0.1108	0.1213
Cit_597 (M6)	0.0411	0.0349	0.0279	0.0471	0.0334	0.0408	0.037	0.046	0.0401	0.0351	0.0422	0.0288
